# Supplementary material for: Genome-Wide Investigation of WRKY Transcription Factors Involved in Terminal Drought Stress Response in Common Bean
Source: Front Plant Sci. 2017 Mar 23;8:380. doi: 10.3389/fpls.2017.00380 (PMC5362628; doi:10.3389/fpls.2017.00380)
Supplement: Supplementary file 3 [file Table_1.XLS]

## Sheet: Sheet1
Table S1 The primer sequences of PvWRKY gene for qRT-PCR
Gene Name	Forward Primer (5'-3')	Reverse Primer(5'-3')
PvWRKY1	CATCTAAGTGGGTCTGGC	TCTTTCCGTACTTCCTCC
PvWRKY2	GATAAGTCTATCCTGGTTGC	CATCGCTTCTTTGTCATTT
PvWRKY3	GTTTAGAGGACCCTACAAT	CCAAATCAAGCGTCACAG
PvWRKY4	TCCTCCAACTCCTCCTTCAT	GGCACCCTCACAGTCTTCTT
PvWRKY5	TGATGATGGTTATCGGTGGA	AGGCGTTGGACTTGCTTCT
PvWRKY6	CTGCCCAATGATTATGTT	TACCCTTCACCACCTTCT
PvWRKY7	CAACGCTCATCATCACAT	TTCATCACTGGGCTTATT
PvWRKY8	ATGGGTACAGATGGAGAA	CTGCTGATAATACTGGGAC
PvWRKY9	CCCATGCCACTACGTTCC	GATTGCTGCTGCCAAAGC
PvWRKY10	ATGCCATTGCTCAAAGAA	TACCAACATAGCTGGGTCA
PvWRKY11	GCACGGTGAAGAAGAGGG	GCATGGCTGAGAAATGGA
PvWRKY12	CTTTGGACCTTACAGCAC	ATGGAGGCATGATAGATT
PvWRKY13	GGCAGAAAGTAGTCAAAGG	GAAGTGTTACCAGCCATAA
PvWRKY14	GATCCCAAGAGGAGAAAC	TTGCCTTTGACAACTTTC
PvWRKY15	AAGAAGAGGGTGGTGAAA	ATGAGTTGTTGGAGGTGC
PvWRKY16	CAGTCATCGCAAGAAAGG	CAGCAGCATCAGAATCAGG
PvWRKY17	GGAGCTACTACAGGTGCA	TCTTGAGGGAAGTTTGAC
PvWRKY18	AGAAGCAGTTTGAGACGGATGA	GCGTTGGATTCCCTTTGC
PvWRKY19	CCCCTTCCTTACACCTTC	GTGGCTTGCTTTCTTCTC
PvWRKY20	CGCCACTTCCTTCATCTC	AGCTACCGCACTTTCCAG
PvWRKY21	CACTGGTGCAACCTCTAA	TGCTCTTCACGGACTTCT
PvWRKY22	CAAATCTAACAGAAACCCTA	TACATCCACATCGCTCAT
PvWRKY23	ACATCAACTATTCAACCCTA	GTGCTGCTTCATTTCTTT
PvWRKY24	GTGAAGCAGGTAACAACAG	TAGTGGTCCCAGCAAGAG
PvWRKY25	CACAGGCATCACAAGAAA	CAAGGGTCAAAGGAATAAA
PvWRKY26	CCCCAAATAGAAACCATA	GAGCACTAGGAGCAGAAA
PvWRKY27	GGTGGTGACAACCTACGA	ACTCAACGACGACGCATT
PvWRKY28	GCTTCTACCCACTATCCA	CACTAAGAACATCCACCAA
PvWRKY29	GTCTATTCCCAATCCCAACC	GGCGTCGTGACACCTTTT
PvWRKY30	TGCTGGATGTCCTGTTAG	GTTAGTTCTCCTTCGGTGT
PvWRKY31	GGGAGACAACAAGTGGAA	AAGGCAAGGTAGAAGAGG
PvWRKY32	ATGTTGGTCGTCACTTATTCC	GTCGTTGTCTCCATCTCCC
PvWRKY33	AAGCAAGTGGAGCGAAGC	GTGCCAGACCTCAACGAC
PvWRKY34	GCTCGTTCAACCTACCCG	CCCTCCACATTTGGCTCT
PvWRKY35	GGTTCCATCAACGCTAAA	CCATAATAAGTTGTTCGGTA
PvWRKY36	CTCTTCGTCCACCAGTTC	TATTTGGCGTTCATTGTC
PvWRKY37	GCTTCTCCTTCTGGCTCT	TCACTTCCACTGGCTCCT
PvWRKY38	CGCAAGGAAGCAAGTGGA	TGGTGGCTGAGCAGAACC
PvWRKY39	ACTACAGTTCCCAAAGCC	CACTAACCGTGTCAGCAA
PvWRKY40	AAAGGTGACCAGGGATAA	CTGCTGGACTTGGATTTT
PvWRKY41	ACCCAAGCATATTAGAAAG	ATGAGGCTGAGTTGAGAA
PvWRKY42	ACCAAGCAGTCAAGGGAG	GTTCTGAGGGCAGGGATA
PvWRKY43	CAGTGGCAGCAACTCAAT	GTCATCTGGCTCCTCCTT
PvWRKY44	TATTCATATCACCAGCAACT	TTGAAAGGGAAATCTGTG
PvWRKY45	CCTCCGATGACCCTTCCA	CCAAACCCACCAAACGAC
PvWRKY46	AGCCATCCAAGAACAATG	CTCCCTCATCCATCTCAA
PvWRKY47	GTTGTGCCGAGGATAGAA	AGTTGGAAATGGTGCTGA
PvWRKY48	TGACCACCTTCGCATTTC	GGTTTCTGCCCGTATTTT
PvWRKY49	ATGGTGGACGATGGTTAT	CATTGGATGCAGGAATAG
PvWRKY50	AACTGCTGGGTGTTCTGT	AGGATTTGGGTCATTAGG
PvWRKY51	TTGAGCATAGACGGAAGT	TGAATAATCATCAGGTGGA
PvWRKY52	TAGACGCTAATGTTGCTG	CTTGGGACACTTGGATGA
PvWRKY53	AAGCCCAGTTATGCCTCG	TAGAAATGCGTTCGTCCC
PvWRKY54	CAGGTTCATCTAAGTGGGTC	CTGCCTTCGTAGGTTGTTATT
PvWRKY55	TACCAACAACGCATAACA	TCAACCCTGAACCAAGAA
PvWRKY56	AGTTTGGTCCTTCTTCCC	ATTGGTTTGGCACAGTTA
PvWRKY57	CAACCATCCTGCTCCTAC	CTCTTCCTCTGTCCCTGA
PvWRKY58	AGTGCAAGGAGGAGGTTA	AAGGAAGGGTTCAAAGAC
PvWRKY59	CAACTTATGAAGGGAAAC	GAAGCCTGGTATTATCGT
PvWRKY60	GACCACTTCCCACCACTC	ATCATCTCCCATCCCATT
PvWRKY61	TCCTCTTGGGAATCATAT	TAAGGGCATAATGGTAGA
PvWRKY62	CTTCGCATCACCTCATAG	TTGTCCATACTTCCTCCA
PvWRKY63	GGTGCGAAGAAGGAGAAG	TTGCTGGACAGTGATGGT
PvWRKY64	ACAACTTATGAGGGAAAGC	TCCTGGACCTTGTAGCAT
PvWRKY65	GTTGGGAAAGGAAATGAA	ATCTGGCAAGTCTGTGGT
PvWRKY66	TGTCGCAGCGATCTTGTG	TACCCTTCTCCTACCATTCTCA
PvWRKY67	CAATGGCGAAAGTATGGA	AGAGCAGGGAAGTGAAGC
PvWRKY68	GGTATCGCTGGCGTAAGT	TCCCAAGGTCAAGGCTAA
PvWRKY69	AACAAAGTGGCTTGGACT	CCTCATTAGAAAGGCTGA
PvWRKY70	AACAGGTGCAACGGTTAG	CAAGAAATGAGTCCCAAG
PvWRKY71	CAGTTGTCTCCGTCAGTG	CTGCTGCTACCAGAGTTG
PvWRKY72	ATAATGGATGACGGGTTC	GATGAGTATGGGTGCCTA
PvWRKY73	GCTATCTGAGACGCTGAA	CATCTGTCCGTACAAACAC
PvWRKY74	TCTGCTCCATTCCCAACT	CCAAATATCTGAGGCATTAA
PvWRKY75	AAGGACCAAGACCACAAT	TATCCATCATCAAGAGGC
PvWRKY76	GTGAGCGATTGCTTGATG	TGGGTGCTGAGTATTCTTTA
PvWRKY77	GGAAGGCAGAAGTGAGTC	CATTTGGGTGTAATAGGAA
PvWRKY78	GGAATGCGAATGTGAATA	AAATTAGGGTCTGCTGTG
PvWRKY79	CGAAAGCACATTGAGACT	TTGTTCATTGAAGCAGGA
PvWRKY80	TATGATGGGAGATGGTTG	GGTGAGTTTGGAGGAGTT
PvWRKY81	CCAGGCTTTACTTTGGATTT	GGATAAGAAGGAAGAGGAGGT
PvWRKY82	TCCTTCACCAACACCCTT	TGCTTGACAATTCCCATC
PvWRKY83	GATGTGCCTTTAGGACGAG	CAGGGAGTGAATTGGTGA
PvWRKY84	GCTGGCTCCACTCGATAC	GACCCTGTCAGTTCCTCTAA
PvWRKY85	TCTTCATCCTCGTCTTCG	AACCTGGGTCGTGTTGTC
PvWRKY86	AATCAACCGCAGCAAGAG	CTCCCAGTGGCAGAACAT
PvWRKY87	ATGTTCCCAAGGAGGTAG	GTTTCCATTGTTAGTCCC
PvWRKY88	TCTGCTCCATTCCCAACT	CCAAATATCTGAGGCATTAA
