# Supplementary material for: Genome-Wide Investigation of WRKY Transcription Factors Involved in Terminal Drought Stress Response in Common Bean
Source: Front Plant Sci. 2017 Mar 23;8:380. doi: 10.3389/fpls.2017.00380 (PMC5362628; doi:10.3389/fpls.2017.00380)
Supplement: Supplementary file 4 [file Table_2.xls]

## Sheet: Sheet1
Table S2 List of the 102 WRK proteins in common bean
Phvul.001G039900.1|PACid:27162741	Phvul.006G147800.1|PACid:27166054
Phvul.001G042100.1|PACid:27163534	Phvul.007G075400.1|PACid:27160482
Phvul.001G042100.2|PACid:27163536	Phvul.007G118100.1|PACid:27161062
Phvul.001G042100.3|PACid:27163535	Phvul.007G118200.1|PACid:27159677
Phvul.001G042200.1|PACid:27164475	Phvul.007G177900.1|PACid:27158601
Phvul.001G060200.1|PACid:27161944	Phvul.007G209000.1|PACid:27161642
Phvul.001G088200.1|PACid:27163564	Phvul.007G212900.1|PACid:27161342
Phvul.001G173700.1|PACid:27163110	Phvul.008G039900.1|PACid:27154420
Phvul.001G173700.2|PACid:27163111	Phvul.008G043000.1|PACid:27155512
Phvul.001G213600.1|PACid:27164836	Phvul.008G048100.1|PACid:27155920
Phvul.001G214400.1|PACid:27164433	Phvul.008G054100.1|PACid:27154829
Phvul.001G218500.1|PACid:27163815	Phvul.008G058000.1|PACid:27153718
Phvul.002G016100.1|PACid:27168018	Phvul.008G058000.2|PACid:27153719
Phvul.002G081600.1|PACid:27169123	Phvul.008G058300.1|PACid:27153979
Phvul.002G089700.1|PACid:27170356	Phvul.008G081800.1|PACid:27153369
Phvul.002G091100.1|PACid:27170082	Phvul.008G090300.1|PACid:27153545
Phvul.002G091100.2|PACid:27170083	Phvul.008G119400.1|PACid:27154241
Phvul.002G103400.1|PACid:27168740	Phvul.008G185700.1|PACid:27153389
Phvul.002G160100.1|PACid:27168873	Phvul.008G185800.1|PACid:27153532
Phvul.002G163400.1|PACid:27169861	Phvul.008G192800.1|PACid:27153228
Phvul.002G196800.1|PACid:27170860	Phvul.008G251300.1|PACid:27156004
Phvul.002G202000.1|PACid:27168878	Phvul.008G251300.2|PACid:27156005
Phvul.002G202500.1|PACid:27170337	Phvul.008G251700.1|PACid:27153308
Phvul.002G240900.1|PACid:27169921	Phvul.008G251800.1|PACid:27155197
Phvul.002G265400.1|PACid:27167553	Phvul.008G270500.1|PACid:27155955
Phvul.002G266400.1|PACid:27170506	Phvul.008G270500.2|PACid:27155956
Phvul.002G285800.1|PACid:27169223	Phvul.008G275300.1|PACid:27155231
Phvul.002G293200.1|PACid:27169885	Phvul.008G286100.1|PACid:27153891
Phvul.002G297100.1|PACid:27169386	Phvul.009G043100.1|PACid:27146281
Phvul.003G068700.1|PACid:27144672	Phvul.009G043200.1|PACid:27145959
Phvul.003G116300.1|PACid:27142497	Phvul.009G080000.1|PACid:27145958
Phvul.003G124000.1|PACid:27144881	Phvul.009G087400.1|PACid:27145425
Phvul.003G139500.1|PACid:27142361	Phvul.009G101900.1|PACid:27146627
Phvul.003G156300.1|PACid:27144583	Phvul.009G137500.1|PACid:27147836
Phvul.003G192000.1|PACid:27143704	Phvul.009G138600.1|PACid:27147694
Phvul.003G240900.1|PACid:27144033	Phvul.009G138600.2|PACid:27147695
Phvul.004G105800.1|PACid:27156708	Phvul.009G138900.1|PACid:27145948
Phvul.005G005800.1|PACid:27149420	Phvul.009G189700.1|PACid:27146596
Phvul.005G005800.2|PACid:27149419	Phvul.009G195200.1|PACid:27148205
Phvul.005G005800.3|PACid:27149418	Phvul.009G195200.2|PACid:27148206
Phvul.005G080200.1|PACid:27148536	Phvul.009G220700.1|PACid:27147288
Phvul.005G080300.1|PACid:27149708	Phvul.009G233900.1|PACid:27146025
Phvul.005G080400.1|PACid:27149256	Phvul.010G057900.1|PACid:27140978
Phvul.005G093800.1|PACid:27150417	Phvul.010G062500.1|PACid:27140736
Phvul.005G116000.1|PACid:27150372	Phvul.010G104200.1|PACid:27140497
Phvul.005G181800.1|PACid:27150496	Phvul.010G104700.1|PACid:27141436
Phvul.006G047300.1|PACid:27165940	Phvul.010G111900.1|PACid:27140712
Phvul.006G053300.1|PACid:27166644	Phvul.010G161100.1|PACid:27140615
Phvul.006G074600.1|PACid:27166486	Phvul.010G161100.2|PACid:27140616
Phvul.006G111700.1|PACid:27167336	Phvul.011G101900.1|PACid:27150976
Phvul.006G119100.1|PACid:27166042
Phvul.006G123000.1|PACid:27166324
