# Supplementary material for: Genome-Wide Investigation of WRKY Transcription Factors Involved in Terminal Drought Stress Response in Common Bean
Source: Front Plant Sci. 2017 Mar 23;8:380. doi: 10.3389/fpls.2017.00380 (PMC5362628; doi:10.3389/fpls.2017.00380)
Supplement: Supplementary file 5 [file Table_3.XLS]

## Sheet: Sheet1
Table S3 The Basic information of putative 88 WRKY family genes identified in common bean
		genomics length(bp)	CDS length(bp)	protein length(AA)	MW	PI	Subcellular Localization	Location	Direction of transcription	Zinc-finger structure	WRKY domain	Number of exon	cluster	Group
	Chr 1
PvWRKY1	Phvul.001G039900	1275	459	152	17.36	5.39	Nuclear	4074934-4076208	+	CX4CX23HX1H	WRKYGKK	3		2c
PvWRKY2	Phvul.001G042100	1659	810	269	30.48	7.1	Extracellular	4313969-4312311	-	CX5CX23HX1H	WRKYGQK	4	1	2a
PvWRKY3	Phvul.001G042200	1221	843	280	31.27	8.55	Nuclear	4327875-4326655	-	CX5CX23HX1H	WRKYGQK	4	1	2a
PvWRKY4	Phvul.001G060200	2389	960	319	34.66	9.72	Nuclear	7243752-7241364	-	CX5CX23HX1H	WRKYGQK	3		2d
PvWRKY5	Phvul.001G088200	1775	771	256	28.26	9.53	Nuclear	15932306-15930532	-	CX4CX23HX1H	WRKYGQK	2		2c
PvWRKY6	Phvul.001G173700	2189	1413	470	52.2	8.59	Nuclear	43673215-43671027	-	CX4CX22HX1H,CX4CX23HX1H	WRKYGQK,WRKYGQK	5		1
PvWRKY7	Phvul.001G213600	1357	786	261	29.75	4.83	Nuclear	47683064-47684420	+	CX5CX23HX1H	WRKYGQK	3	2	2e
PvWRKY8	Phvul.001G214400	1345	882	293	33.51	6.84	Nuclear	47771552-47772896	+	CX4CX23HX1H	WRKYGQK	3	2	2c
PvWRKY9	Phvul.001G218500	3639	1560	519	56.01	8	Nuclear	48112772-48109134	-	CX5CX23HX1H	WRKYGQK	6		2b
	Chr 2
PvWRKY10	Phvul.002G016100	1334	978	325	35.55	9.67	Nuclear	1777833-1779166	+	CX5CX23HX1H	WRKYGQK	3		2d
PvWRKY11	Phvul.002G081600	3206	879	292	32.04	5.92	Nuclear	12429948-12433153	+	CX4CX23HX1H	WRKYGQK	3		2c
PvWRKY12	Phvul.002G089700	1963	1317	438	48.14	7.61	Nuclear	14909202-14907240	-	CX5CX23HX1H	WRKYGQK	3		2b
PvWRKY13	Phvul.002G091100	4063	1365	454	49.7	8.74	Nuclear	15467398-15471460	+	CX4CX22HX1H,CX4CX23HX1H	WRKYGQK,WRKYGQK	4		1
PvWRKY14	Phvul.002G103400	2505	1314	437	47.8	7.71	Nuclear	20869001-20871504	+	CX4CX22HX1H,CX4CX23HX1H	WRKYGQK,WRKYGQK	4		1
PvWRKY15	Phvul.002G160100	949	720	239	27.04	8.5	Extracellular	30201373-30202321	+	CX5CX23HX2H	WRKYGQK	2		2e
PvWRKY16	Phvul.002G163400	1549	1041	346	39.2	5.08	Extracellular	30516646-30515098	-	CX7CX23HX1C	WRKYGQK	3		3
PvWRKY17	Phvul.002G196800	1531	1077	358	39.12	6.55	Nuclear	35415411-35413881	-	CX4CX23HX1H	WRKYGQK	3		2c
PvWRKY18	Phvul.002G202000	3175	1308	435	47.39	5.55	Nuclear	36156009-36152835	-	CX5CX23HX1H	WRKYGQK	3	3	2e
PvWRKY19	Phvul.002G202500	2422	1461	486	53.64	5.71	Nuclear	36237576-36235156	-	CX5CX23HX1H	WRKYGQK	5	3	2b
PvWRKY20	Phvul.002G240900	1303	774	257	28.75	5.07	Nuclear	40784286-40785588	+	CX5CX23HX1H	WRKYGQK	3		2d
PvWRKY21	Phvul.002G265400	1024	564	187	21.27	6.86	Extracellular	43086978-43085955	-	CX4CX23HX1H	WRKYGKK	3		2c
PvWRKY22	Phvul.002G266400	1615	690	229	26.06	9.1	Nuclear	43214103-43215717	+	CX4CX23HX1H	WRKYGQK	3		2c
PvWRKY23	Phvul.002G285800	704	450	149	17.45	9.67	Nuclear	44960605-44961308	+	CX4CX23HX1H	WRKYGEK	2		2c
PvWRKY24	Phvul.002G293200	1170	879	292	32.85	5.82	Nuclear	45663293-45664462	+	CX5CX23HX1H	WRKYGQK	2		2e
PvWRKY25	Phvul.002G297100	1311	1086	361	41.26	5.34	Nuclear	46024873-46023563	-	CX7CX23HX1C	WRKYGQK	3		3
	Chr 3
PvWRKY26	Phvul.003G068700	1826	1392	463	50.99	8.92	Nuclear	10128409-10126584	-	CX5CX23HX1H	WRKYGQK	4		2b
PvWRKY27	Phvul.003G116300	1762	1197	398	43.38	5.85	Nuclear	29019350-29021111	+	CX4CX23HX1H	WRKYGQK	3		2c
PvWRKY28	Phvul.003G124000	3795	1200	399	44.01	8.98	Nuclear	30389924-30386130	-	CX5CX23HX1H	WRKYGQK	7		2b
PvWRKY29	Phvul.003G139500	1198	963	320	34.84	9.94	Nuclear	33214389-33213192	-	CX5CX23HX1H	WRKYGQK	3		2d
PvWRKY30	Phvul.003G156300	5889	1515	504	54.73	9.09	Nuclear	36115196-36109308	-	CX4CX22HX1H,CX4CX23HX1H	WRKYGQK,WRKYGQK	5		1
PvWRKY31	Phvul.003G192000	3959	1935	644	69.89	6.74	Extracellular	40449575-40445617	-	CX5CX23HX1H	WRKYGQK	5		2b
PvWRKY32	Phvul.003G240900	1267	960	319	34.28	9.63	Nuclear	46413940-46415206	+	CX5CX23HX1H	WRKYGQK	3		2d
	Chr 4
PvWRKY33	Phvul.004G105800	1489	1206	401	44.08	6.5	Extracellular	34622050-34620562	-	CX5CX23HX1H	WRKYGQK	3		2e
	Chr 5
PvWRKY34	Phvul.005G005800	3487	2223	740	80.2	5.87	Nuclear	456266-452781	-	CX4CX22HX1H,CX4CX23HX1H	WRKYGQK,WRKYGQK	5		1
PvWRKY35	Phvul.005G080200	1844	906	301	34.67	6.01	Extracellular	18311061-18309218	-	CX7CX23HX1C	WRKYGQK	3	4	3
PvWRKY36	Phvul.005G080300	2663	915	304	34.72	5.9	Extracellular	18330990-18328328	-	CX7CX23HX1C	WRKYGQK	3	4	3
PvWRKY37	Phvul.005G080400	1292	843	280	32.26	6.59	Extracellular	18436037-18437328	+	CX7CX23HX1C	WRKYGQK	3	4	3
PvWRKY38	Phvul.005G093800	1817	762	253	28.04	6.26	Nuclear	27950838-27949022	-	CX5CX23HX1H	WRKYGQK	3		2e
PvWRKY39	Phvul.005G116000	2625	1854	617	66.71	5.99	Nuclear	33533588-33530964	-	CX5CX23HX1H	WRKYGQK	5		2b
PvWRKY40	Phvul.005G181800	1444	912	303	33.65	9	Nuclear	40324374-40322931	-	CX5CX23HX1H	WRKYGQK	5		2a
	Chr 6
PvWRKY41	Phvul.006G047300	3343	1335	444	48.54	7.69	Nuclear	16091455-16094797	+	CX5CX23HX1H	WRKYGQK	6		2b
PvWRKY42	Phvul.006G053300	4743	1746	581	63.01	6.2	Nuclear	16846067-16850809	+	CX4CX22HX1H,CX4CX23HX1H	WRKYGQK,WRKYGQK	6		1
PvWRKY43	Phvul.006G074600	2902	1614	537	59.23	6.82	Nuclear	1939668-19393787	-	CX4CX22HX1H,CX4CX23HX1H	WRKYGQK,WRKYGQK	5		1
PvWRKY44	Phvul.006G111700	1761	1122	373	41.96	5.22	Extracellular	22764600-22762840	-	CX7CX23HX1C	WRKYGQK	3		3
PvWRKY45	Phvul.006G119100	1851	1056	351	38.56	5.79	Nuclear	23452219-23454069	+	CX4CX23HX1H	WRKYGQK	3		2c
PvWRKY46	Phvul.006G123000	2817	1488	495	53.55	5.93	Nuclear	23845959-23848775	+	CX5CX23HX1H	WRKYGQK	3		2e
PvWRKY47	Phvul.006G147800	2638	1836	611	65.63	7.66	Nuclear	26094790-26097427	+	CX5CX23HX1H	WRKYGQK	7		2b
	Chr 7
PvWRKY48	Phvul.007G075400	1187	948	315	35.51	6.73	Nuclear	6907382-6908568	+	CX5CX23HX1H	WRKYGQK	3		2e
PvWRKY49	Phvul.007G118100	2706	1074	357	40.23	5.88	Extracellular	18952002-18954607	+	CX4CX23HX1H	WRKYGQK	5	5	2c
PvWRKY50	Phvul.007G118200	5610	1098	365	41.42	5.65	Extracellular	18968507-18974116	+	CX4CX23HX1H	WRKYGQK	4	5	2c
PvWRKY51	Phvul.007G177900	1721	1077	358	40.33	9.64	Nuclear	41388492-41390212	+	CX5CX23HX1H	WRKYGQK	3		2d
PvWRKY52	Phvul.007G209000	2486	1389	462	50.89	6.7	Nuclear	44775666-44778151	+	CX5CX23HX1H	WRKYGQK	7		2b
PvWRKY53	Phvul.007G212900	1685	960	319	35.89	5.9	Nuclear	45188204-45186520	-	CX4CX23HX1H	WRKYGQK	3		2c
	Chr 8
PvWRKY54	Phvul.008G039900	4054	1557	518	56.69	7.02	Nuclear	3358931-3354878	-	CX4CX22HX1H,CX4CX23HX1H	WRKYGQK,WRKYGQK	4	6	1
PvWRKY55	Phvul.008G043000	2569	1620	539	58.84	7.68	Nuclear	3711789-3709221	-	CX5CX23HX1H	WRKYGQK	4	6	2b
PvWRKY56	Phvul.008G054100	3585	2145	714	78.01	5.92	Extracellular	4839575-4843159	+	CX4CX22HX1H,CX4CX23HX1H	WRKYGQK,WRKYGQK	5		1
PvWRKY57	Phvul.008G058300	1570	1041	346	37.75	5.73	Nuclear	5183744-5182175	-	CX5CX23HX1H	WRKYGQK	3		2e
PvWRKY58	Phvul.008G081800	1568	915	304	34.34	5.72	Extracellular	7872063-7873630	+	CX6CX23HX1C	WRKYGQK	3		3
PvWRKY59	Phvul.008G090300	2438	1620	539	60.11	6.64	Nuclear	9198573-9201009	+	CX4CX22HX1H,CX4CX23HX1H	WRKYGQK,WRKYGQK	5		1
PvWRKY60	Phvul.008G119400	2764	936	311	34.5	6.07	Nuclear	15127405-15130168	+	CX4CX23HX1H	WRKYGQK	3		2c
PvWRKY61	Phvul.008G185700	1614	933	310	35.1	6.73	Extracellular	48906178-48904565	-	CX7CX23HX1C	WRKYGQK	3	7	3
PvWRKY62	Phvul.008G185800	7722	771	256	28.71	8.57	Extracellular	48918570-48910849	-	CX7CX23HX1C	WRKYGQK	3	7	3
PvWRKY63	Phvul.008G192800	1874	1002	333	37.9	8.13	Nuclear	49930026-49931899	+	CX4CX23HX1H	WRKYGQK	3		2c
PvWRKY64	Phvul.008G251300	2793	1719	572	62.52	6.71	Nuclear	56597002-56599794	+	CX4CX22HX1H,CX4CX23HX1H	WRKYGQK,WRKYGQK	5	8	1
PvWRKY65	Phvul.008G251700	990	990	329	37.43	6.5	Extracellular	56634492-56633933	-	CX4CX22HX1H	WKKYEDK	1	8
PvWRKY66	Phvul.008G251800	960	960	319	36.25	8.44	Extracellular	56639696-56638737	-	CX4CX22HX1H	WKKCEDK	1	8
PvWRKY67	Phvul.008G270500	2266	1371	456	50.17	6.2	Nuclear	58044223-58046488	+	CX5CX23HX1H	WRKYGQK	6		2b
PvWRKY68	Phvul.008G275300	5172	1755	584	63.1	7.65	Nuclear	58435846-58441016	+	CX4CX22HX1H,CX4CX23HX1H	WRKYGQK,WRKYGQK	6	9	1
PvWRKY69	Phvul.008G286100	2378	1518	505	55.22	6.74	Extracellular	59108453-59106076	-	CX4CX22HX1H,CX4CX23HX1H	WRKYGQK,WRKYGQK	4	9	1
	Chr 9
PvWRKY70	Phvul.009G043100	2041	849	282	32.16	5.06	Extracellular	8430237-8432277	+	CX7CX23HX1C	WRKYGQK	3	10	3
PvWRKY71	Phvul.009G043200	2888	1167	388	43.43	6.07	Nuclear	8439303-8436416	-	CX7CX23HX1C	WRKYGQK	3	10	3
PvWRKY72	Phvul.009G080000	685	477	158	18.05	5.12	Nuclear	12911771-12911087	-	CX4CX23HX1H	WRKYGKK	3		2c
PvWRKY73	Phvul.009G087400	1290	873	290	32.1	7.08	Nuclear	13640675-13639384	-	CX5CX23HX1H	WRKYGQK	4		2a
PvWRKY74	Phvul.009G101900	1248	891	296	32.47	9.8	Nuclear	15496306-15496059	-	CX5CX23HX1H	WRKYGQK	3		2d
PvWRKY75	Phvul.009G137500	1335	1059	352	39.56	5.67	Extracellular	20187221-20185887	-	CX7CX23HX1C	WRKYGQK	3		3
PvWRKY76	Phvul.009G138600	2749	708	235	26.77	9.11	Nuclear	20404344-20401596	-	CX4CX23HX1H	WRKYGQK	3		2c
PvWRKY77	Phvul.009G138900	2253	582	193	22.1	6.24	Nuclear	20451785-20454037	+	CX4CX23HX1H	WRKYGKK	3		2c
PvWRKY78	Phvul.009G189700	3425	1788	595	64.91	6.13	Nuclear	28142764-28139340	-	CX5CX23HX1H	WRKYGQK	5		2b
PvWRKY79	Phvul.009G195200	7079	1425	474	52.01	8.28	Nuclear	28912870-28905792	-	CX4CX22HX1H,CX4CX23HX1H	WRKYGQK,WRKYGQK	5		1
PvWRKY80	Phvul.009G220700	3750	1251	416	45.99	8.26	Nuclear	32733640-32729891	-	CX5CX23HX1H	WRKYGQK	6		2b
PvWRKY81	Phvul.009G233900	1211	903	300	32.78	9.57	Nuclear	34495293-34494083	-	CX5CX23HX1H	WRKYGQK	3		2d
	Chr 10
PvWRKY82	Phvul.010G057900	1338	858	285	32.74	5.76	Extracellular	9635616-9634279	-	CX7CX23HX1C	WRKYGQK	3		3
PvWRKY83	Phvul.010G062500	2916	1491	496	55.11	6.4	Nuclear	11258608-11261523	+	CX4CX22HX1H,CX4CX23HX1H	WRKYGEK,WRKYGQK	5		1
PvWRKY84	Phvul.010G104200	1491	1089	362	39.49	6.02	Nuclear	36231937-36233427	+	CX5CX23HX1H	WRKYGQK	3	11	2e
PvWRKY85	Phvul.010G104700	1129	609	202	22.76	9.02	Nuclear	36413076-36414204	+	CX4CX23HX1H	WRKYGQK	2	11	2c
PvWRKY86	Phvul.010G111900	2044	1110	369	41.28	5.14	Extracellular	37578589-37576546	-	CX7CX23HX1C	WRKYGQK	3		3
PvWRKY87	Phvul.010G161100	1473	945	314	34.94	8.73	Nuclear	42927338-42928810	+	CX5CX23HX1H	WRKYGQK	5		2a
	Chr 11
PvWRKY88	Phvul.011G101900	2844	1800	599	64.89	6.03	Nuclear	11097913-11100756	+	CX5CX23HX1H	WRKYGQK	5		2b
