# Supplementary material for: Genome-Wide Investigation of WRKY Transcription Factors Involved in Terminal Drought Stress Response in Common Bean
Source: Front Plant Sci. 2017 Mar 23;8:380. doi: 10.3389/fpls.2017.00380 (PMC5362628; doi:10.3389/fpls.2017.00380)
Supplement: Supplementary file 6 [file Table_4.XLS]

## Sheet: Sheet1
Table S4 The Cis elements of WRKY genes in common bean
	Cis-element	Function	Phvul.008G251300.1	Phvul.008G039900.1	Phvul.006G074600.1	Phvul.008G275300.1	Phvul.002G091100.1	Phvul.006G053300.1	Phvul.001G173700.1	Phvul.010G062500.1	Phvul.008G054100.1	Phvul.005G005800.1	Phvul.008G090300.1	Phvul.002G103400.1	Phvul.008G286100.1	Phvul.003G156300.1	Phvul.009G195200.1	Phvul.006G119100.1	Phvul.002G202500.1	Phvul.003G116300.1	Phvul.009G233900.1	Phvul.003G139500.1	Phvul.003G068700.1	Phvul.006G047300.1	Phvul.006G111700.1	Phvul.002G297100.1	Phvul.002G016100.1	Phvul.002G089700.1	Phvul.003G240900.1	Phvul.007G177900.1	Phvul.001G088200.1	Phvul.005G116000.1	Phvul.011G101900.1	Phvul.008G192800.1	Phvul.010G104200.1	Phvul.009G101900.1	Phvul.001G060200.1	Phvul.002G285800.1	Phvul.008G043000.1	Phvul.006G147800.1	Phvul.001G214400.1	Phvul.007G212900.1	Phvul.010G104700.1	Phvul.002G196800.1	Phvul.008G270500.1	Phvul.009G189700.1	Phvul.001G218500.1	Phvul.003G192000.1	Phvul.009G137500.1
Essential element	TATA-box	core promoter element around -30 of transcription start	√	√	√	√	√	√	√	√	√	√	√	√	√	√	√	√	√	√	√	√	√	√	√	√	√	√	√	√	√	√	√	√	√	√	√	√	√	√	√	√	√	√	√	√	√	√	√
	CAAT-box	common cis-acting element in promoter and enhancer regions	√	√	√	√	√	√	√	√	√	√	√	√	√	√	√	√	√	√	√	√	√	√	√	√	√	√	√	√	√	√	√	√	√	√	√	√	√	√	√	√	√	√	√	√	√	√	√
Enhancer	5UTR Py-rich stretch	cis-acting element conferring high transcription levels	√	√	√	√	√	√				√		√	√		√	√	√		√			√	√		√	√	√	√	√	√	√	√	√		√			√	√	√			√	√	√		√
Light responsive	ACE	cis-acting element involved in light responsiveness	√		√		√			√	√				√		√			√		√		√	√	√		√			√			√				√		√	√					√	√	√
	AE-box	part of a module for light response	√	√							√			√	√				√			√		√							√	√											√					√
	ATCT-motif	part of a conserved DNA module involved in light responsiveness	√	√	√	√			√		√							√							√	√			√			√		√	√										√	√	√	√	√
	Box 4	part of a conserved DNA module involved in light responsiveness	√	√	√	√	√	√	√	√	√	√		√	√	√	√	√	√	√	√	√	√	√	√	√	√	√	√	√	√	√	√	√	√		√	√	√	√	√	√	√		√	√	√	√	√
	Box I	light responsive element	√		√	√	√	√	√	√	√	√	√	√	√	√		√		√	√			√	√	√	√	√		√	√	√	√	√	√		√	√	√		√	√				√		√
	C-box	cis-acting regulatory element involved in light responsiveness
	G-Box	cis-acting regulatory element involved in light responsiveness	√	√	√		√		√		√	√	√	√	√	√	√		√	√	√		√	√	√	√	√	√	√	√	√	√	√	√	√		√		√	√	√		√	√	√	√	√	√	√
	GA-motif	part of a module for light response	√				√						√	√				√						√					√	√			√				√			√	√		√				√
	GT1-motif	light responsive element	√	√	√	√			√	√		√	√		√		√	√	√	√			√	√	√	√						√			√		√		√		√	√	√	√			√
	I-box	part of a module for light response	√					√	√	√	√		√			√	√	√	√			√	√		√			√	√	√		√			√			√		√	√		√		√	√	√		√
	L-box	part of a module for light response	√																						√
	MRE	MYB binding site involved in light responsiveness	√							√	√		√				√									√	√			√												√			√	√	√		√
	SP1	light responsive element	√	√		√	√			√		√							√	√		√				√		√	√		√		√							√				√			√
	TCT-motif	light responsive element	√		√	√	√	√	√			√			√									√			√	√	√				√		√	√		√				√			√		√	√	√
	AT1-motif	part of a module for light response		√				√		√					√		√			√				√										√			√		√	√					√
	GAG-motif	part of a module for light response		√	√	√				√					√	√		√		√	√	√				√		√				√	√		√					√		√	√	√	√	√	√
	GATA-motif	part of a module for light response		√	√						√	√			√	√	√	√							√	√		√	√		√	√	√	√							√					√	√	√	√
	MNF1	light responsive element																√	√								√		√					√									√		√
	ATC-motif	part of a conserved DNA module involved in light responsiveness			√															√		√																							√
	chs-CMA2b	part of a module for light response				√
	chs-CMA2a	part of a module for light response
	chs-CMA1a	part of a module for light response					√				√			√														√																				√
	rbcS-CMA7a	part of a module for light response
	CATT-motif	part of a module for light response					√										√	√	√			√	√					√				√
	3-AF1 binding site	light responsive element					√			√							√		√			√	√															√							√		√
	chs-Unit 1 m1	part of a module for light response
	LAMP-element	part of a module for light response						√						√									√	√					√
	Gap-box	part of a module for light response							√	√	√														√				√			√
	Box II	part of a module for light response									√						√							√																				√
	GTGGC-motif	part of a module for light response											√		√															√
	TCCC-motif	part of a module for light response											√	√										√				√			√				√							√
	Pc-CMA2a	part of a module for light response																																									√
	CAG-motif	part of a module for light response
	TGGCA-motif	part of a module for light response
	TGG-motif	part of a module for light response																		√
Tissue specific expression	GC-motif	enhancer-like element involved in anoxic specific inducibility														√				√		√
	AACA_motif	involved in endosperm-specific negative expression									√
	RY-element	cis-acting regulatory element involved in seed-specific regulation					√
	as-2-box	involved in shoot-specific expression and light responsiveness					√					√											√					√			√					√							√						√
	CAT-box	cis-acting regulatory element related to meristem expression	√						√	√				√					√		√		√				√		√					√				√					√			√
	GCN4_motif	cis-regulatory element involved in endosperm expression	√			√		√	√	√			√		√	√			√	√			√		√		√	√				√		√			√		√	√	√		√		√			√
	CCGTCC-box	cis-acting regulatory element related to meristem specific activation																																						√								√
	Skn-1_motif	cis-acting regulatory element required for endosperm expression	√	√	√	√		√	√	√	√	√	√	√	√		√	√	√			√	√		√	√	√	√		√	√	√	√	√	√	√		√	√	√	√	√	√	√	√	√	√	√	√
	dOCT	cis-acting regulatory element related to meristem specific activatio
Abiotic stress	LTR	cis-acting element involved in low-temperature responsiveness	√								√					√					√		√				√						√			√			√		√		√	√	√
	TC-rich repeats	cis-acting element involved in defense and stress responsiveness	√	√	√	√	√	√	√		√	√	√	√	√	√	√		√	√	√	√		√	√	√	√			√	√	√			√	√		√		√	√	√	√		√			√	√
	HSE	cis-acting element involved in heat stress responsiveness					√	√	√	√		√	√	√			√	√	√		√	√	√	√	√	√		√	√			√	√	√	√	√						√	√		√		√	√
	MBS	MYB binding site involved in drought-inducibility			√	√	√				√	√		√	√			√		√			√	√		√	√		√	√			√	√	√				√	√		√	√	√	√	√	√	√	√
	WUN-motif	wound-responsive element							√										√							√			√										√					√	√
	DRE	cis-acting element involved in dehydration, low-temp, salt stresses																											√
Hormone	TCA-element	cis-acting element involved in salicylic acid responsiveness	√	√			√			√		√		√	√		√	√		√	√	√		√	√	√	√		√	√	√	√			√					√	√	√	√	√		√	√	√	√
	ABRE	cis-acting element involved in the abscisic acid responsiveness			√				√	√				√		√			√	√			√	√				√	√		√		√	√			√		√	√					√	√	√
	AuxRR-core	cis-acting regulatory element involved in auxin responsiveness			√																																		√									√	√
	ERE	ethylene-responsive element			√	√	√	√					√	√				√							√		√			√	√				√		√				√							√
	TATC-box	cis-acting element involved in gibberellin-responsiveness			√												√		√						√								√
	ELI-box3	elicitor-responsive element				√											√			√																	√		√						√
	P-box	gibberellin-responsive element				√				√		√	√		√			√	√							√			√											√	√			√	√
	GARE-motif	gibberellin-responsive element					√		√		√			√	√				√		√	√			√		√	√	√	√	√		√				√							√					√
	CGTCA-motif	cis-acting regulatory element involved in the MeJA-responsiveness							√	√			√	√			√	√	√		√	√	√	√		√	√		√	√	√	√	√		√			√	√		√				√	√	√		√
	TGA-element	auxin-responsive element								√		√		√														√		√								√	√						√		√	√
	TGACG-motif	cis-acting regulatory element involved in the MeJA-responsiveness							√	√			√	√			√	√	√		√	√	√	√		√	√		√	√	√	√	√		√	√		√	√		√	√			√	√	√	√
	EIRE	elicitor-responsive element															√						√														√
	SARE	cis-acting element involved in salicylic acid responsiveness																																									√
Others elements	o2-site	cis-acting regulatory element involved in zein metabolism regulation							√				√	√			√		√			√			√	√				√			√									√	√					√	√
	A-box	sequence conserved in alpha-amylase promoters												√																											√							√
	HD-Zip1	element involved in differentiation of the palisade mesophyll cells																																		√
	HD-Zip2	element involved in the control of leaf morphology development																																		√
	circadian	cis-acting regulatory element involved in circadian control	√		√	√	√	√			√	√	√		√	√	√	√		√		√					√		√	√	√	√	√	√		√		√	√	√	√		√	√	√		√	√	√
	ARE	cis-acting regulatory element essential for the anaerobic induction		√	√	√	√	√	√	√	√	√	√			√	√	√	√	√	√	√	√	√	√	√		√	√		√		√	√	√		√	√	√	√	√	√			√	√	√		√
	MBSI	MYB binding site involved in flavonoid biosynthetic genes regulation		√																																										√
	Box-W1	fungal elicitor responsive element	√		√		√			√	√		√		√			√	√	√		√	√		√		√	√	√					√			√		√	√			√			√	√	√	√
[truncated: 41 more columns]
