# Supplementary material for: Genome-Wide Investigation of WRKY Transcription Factors Involved in Terminal Drought Stress Response in Common Bean
Source: Front Plant Sci. 2017 Mar 23;8:380. doi: 10.3389/fpls.2017.00380 (PMC5362628; doi:10.3389/fpls.2017.00380)
Supplement: Supplementary file 7 [file Table_5.XLS]

## Sheet: Sheet1
Table S5 The gene pairs with outlier Ka/Ks value between common bean and soybean
Common bean gene name	Soybean gene name	Ka	Ks	Ka/Ks	Divergence time(mya)
PvWRKY1	Glyma.17G224800.2	0.2582	0.5927	0.4357	48.582
PvWRKY2	Glyma.17G222500.1	0.162	0.3491	0.4641	28.6148
PvWRKY3	Glyma.14G103100.1	0.0833	0.373	0.2232	30.5738
PvWRKY4	Glyma.17G197500.2	0.1006	0.7475	0.1345	61.2705
PvWRKY5	Glyma.19G094100.1	0.1021	0.5465	0.1869	44.7951
PvWRKY6	Glyma.19G177400.1	0.0687	0.286	0.2401	23.4426
PvWRKY7	Glyma.19G217000.2	0.1102	0.271	0.4065	22.2131
PvWRKY8	Glyma.19G217800.1	0.1532	0.261	0.5872	21.3934
PvWRKY9	Glyma.19G221700.1	0.1452	0.3602	0.4032	29.5246
PvWRKY10	Glyma.01G189100.1	0.1092	0.4603	0.2372	37.7295
PvWRKY11	Glyma.02G115200.1	0.074	0.3469	0.2133	28.4344
PvWRKY12	Glyma.01G043300.2	0.1704	0.3207	0.5313	26.2869
PvWRKY13	Glyma.02G112100.1	0.1039	0.3783	0.2747	31.0082
PvWRKY14	Glyma.20G028000.1	0.2418	0.5351	0.4519	43.8607
PvWRKY15	Glyma.01G222300.1	0.191	0.3667	0.5208	30.0574
PvWRKY16	Glyma.05G215900.1	0.3785	0.9009	0.4202	73.8443
PvWRKY17	Glyma.05G127600.1	0.0825	0.2576	0.3201	21.1148
PvWRKY18	Glyma.05G123600.1	0.1306	0.2447	0.5338	20.0574
PvWRKY19	Glyma.05G123000.1	0.096	0.2734	0.3511	22.4098
PvWRKY20	Glyma.08G118200.1	0.0784	0.4917	0.1595	40.3033
PvWRKY21	Glyma.05G184500.1	0.1103	0.2944	0.3756	24.1311
PvWRKY22	Glyma.08G143400.1	0.0595	0.2527	0.2354	20.7131
PvWRKY23	Glyma.08G011300.1	0.1657	0.4142	0.4001	33.9508
PvWRKY24	Glyma.08G018300.1	0.1287	0.4703	0.2736	38.5492
PvWRKY25	Glyma.05G215900.1	0.0659	0.2319	0.284	19.0082
PvWRKY26	Glyma.18G124700.1	0.1162	0.2903	0.4002	23.7951
PvWRKY27	Glyma.07G238000.4	0.2081	0.4619	0.4505	37.8607
PvWRKY28	Glyma.17G042300.1	0.1856	0.3493	0.5313	28.6311
PvWRKY29	Glyma.17G057100.1	0.0838	0.4287	0.1955	35.1393
PvWRKY30	Glyma.02G203800.2	0.0841	0.205	0.4102	16.8033
PvWRKY31	Glyma.05G029000.1	0.1616	0.5344	0.3024	43.8033
PvWRKY32	Glyma.05G096500.1	0.1257	0.5796	0.2169	47.5082
PvWRKY33	Glyma.16G177000.1	0.1607	0.4569	0.3517	37.4508
PvWRKY34	Glyma.06G320700.1	0.0676	0.3662	0.1847	30.0164
PvWRKY35	Glyma.13G267400.1	0.16	0.2599	0.6156	21.3033
PvWRKY36	Glyma.13G267600.1	0.1711	0.3483	0.491	28.5492
PvWRKY37	Glyma.13G267700.1	0.1928	0.197	0.9787	16.1475
PvWRKY38	Glyma.12G212300.1	0.0744	0.2751	0.2706	22.5492
PvWRKY39	Glyma.13G310100.1	0.1069	0.2767	0.3864	22.6803
PvWRKY40	Glyma.15G003300.1	0.068	0.2837	0.2397	23.2541
PvWRKY41	Glyma.18G092200.1	0.2823	0.5033	0.561	41.2541
PvWRKY42	Glyma.18G081200.1	0.066	0.2956	0.2232	24.2295
PvWRKY43	Glyma.11G163300.1	0.1082	0.2731	0.396	22.3852
PvWRKY44	Glyma.19G254800.1	0.1022	0.2825	0.3619	23.1557
PvWRKY45	Glyma.15G139000.4	0.1446	0.4518	0.3201	37.0328
PvWRKY46	Glyma.15G135600.1	0.1105	0.313	0.353	25.6557
PvWRKY47	Glyma.15G110300.1	0.0669	0.358	0.1868	29.3443
PvWRKY48	Glyma.10G230200.1	0.1419	0.2577	0.5506	21.123
PvWRKY49	Glyma.10G171000.1	0.4625	1.2042	0.3841	98.7049
PvWRKY50	Glyma.10G171000.1	0.5279	1.0724	0.4922	87.9016
PvWRKY51	Glyma.02G141000.5	0.0484	0.2614	0.1852	21.4262
PvWRKY52	Glyma.10G138300.3	0.2256	0.3502	0.6443	28.7049
PvWRKY53	Glyma.02G010900.1	0.0522	0.2909	0.1795	23.8443
PvWRKY54	Glyma.18G263400.1	0.0572	0.2425	0.2358	19.877
PvWRKY55	Glyma.18G256500.1	0.1125	0.2252	0.4993	18.459
PvWRKY56	Glyma.18G242000.1	0.1031	0.346	0.3066	28.3607
PvWRKY57	Glyma.09G254800.1	0.0731	0.3211	0.2276	26.3197
PvWRKY58	Glyma.18G213200.1	0.1703	0.4413	0.386	36.1721
PvWRKY59	Glyma.18G208800.1	0.1009	0.282	0.3578	23.1148
PvWRKY60	Glyma.07G133700.1	0.1489	0.3543	0.4202	29.041
PvWRKY61	Glyma.14G186000.1	0.3467	0.6353	0.574	52.0738
PvWRKY62	Glyma.14G185800.1	0.22	0.4112	0.5349	33.7049
PvWRKY63	Glyma.14G028900.1	0.0816	0.3115	0.2621	25.5328
PvWRKY64	Glyma.14G200200.1	0.0537	0.2597	0.2067	21.2869
PvWRKY65	Glyma.14G199800.1	0.197	0.2991	0.6586	24.5164
PvWRKY66	Glyma.14G199800.1	0.1931	0.3419	0.5354	28.0246
PvWRKY67	Glyma.02G293400.1	0.2686	0.5583	0.4811	45.7623
PvWRKY68	Glyma.02G297400.1	0.0601	0.2346	0.2564	19.2295
PvWRKY69	Glyma.14G006800.1	0.0926	0.2586	0.3579	21.1967
PvWRKY70	Glyma.06G142000.1	0.1619	0.566	0.286	46.3934
PvWRKY71	Glyma.06G142100.2	0.1675	0.3539	0.4733	29.0082
PvWRKY72	Glyma.04G054200.1	0.1525	0.3683	0.414	30.1885
PvWRKY73	Glyma.06G061900.1	0.4215	0.9614	0.4383	78.8033
PvWRKY74	Glyma.14G135400.1	0.1843	1.9681	0.0937	161.32
PvWRKY75	Glyma.06G125600.1	0.0966	0.4473	0.216	36.6639
PvWRKY76	Glyma.04G218400.1	0.0632	0.2704	0.2339	22.1639
PvWRKY77	Glyma.04G218700.1	0.1591	0.2485	0.6402	20.3689
PvWRKY78	Glyma.06G190800.1	0.1607	0.5305	0.303	43.4836
PvWRKY79	Glyma.12G152600.2	0.1159	0.2505	0.4626	20.5328
PvWRKY80	Glyma.15G186300.1	0.1404	0.4213	0.3333	34.5328
PvWRKY81	Glyma.09G061900.1	0.0723	0.6516	0.111	53.4098
PvWRKY82	Glyma.16G219800.1	0.1647	0.3348	0.492	27.4426
PvWRKY83	Glyma.01G128100.2	0.1132	0.2732	0.4145	22.3934
PvWRKY84	Glyma.16G031900.1	0.1067	0.3076	0.3467	25.2131
PvWRKY85	Glyma.16G031400.1	0.0804	0.3228	0.2491	26.459
PvWRKY86	Glyma.16G026400.1	0.1566	0.2624	0.5967	21.5082
PvWRKY87	Glyma.07G023300.1	0.0504	0.2225	0.2263	18.2377
PvWRKY88	Glyma.12G097100.1	0.1899	0.4518	0.4203	37.0328
