# Supplementary material for: Genome-Wide Investigation of WRKY Transcription Factors Involved in Terminal Drought Stress Response in Common Bean
Source: Front Plant Sci. 2017 Mar 23;8:380. doi: 10.3389/fpls.2017.00380 (PMC5362628; doi:10.3389/fpls.2017.00380)
Supplement: Supplementary file 8 [file Table_6.XLS]

## Sheet: Sheet1
Table S6 The transcriptome data of common bean
	Flower Buds	Flowers	Green Mature Pods	Leaves	Nodules	Root_10	Stem_10	Young Pods	Young Trifoliates
PvWRKY1	1.48924	1.34621	0.52249	0.333553	0.757846	0.0775132	0.340975	2.65549	0.489904
PvWRKY2	1.70927	7.9826	0.526837	0.191076	3.72259	0.137558	0.206573	1.61657	1.88192
PvWRKY3	3.18179	4.21503	1.23315	0.0519918	1.60276	0.26761	0.22035	2.5961	1.50571
PvWRKY4	46.8949	66.8448	31.1003	14.9657	31.3224	82.3133	61.3219	58.1559	37.5199
PvWRKY5	1.81382	39.0264	23.9082	0.108202	2.48522	1.85193	3.60077	15.3732	0.324182
PvWRKY6	19.0687	17.6102	4.56654	2.20698	0.615114	0.579131	2.12259	13.7203	5.85526
PvWRKY7	7.14881	24.2843	6.49168	19.048	12.8581	29.6904	16.7994	7.0026	14.3715
PvWRKY8	1.25968	12.7461	6.09412	1.00652	21.1588	5.00028	2.09714	14.0235	2.78572
PvWRKY9	4.05824	17.9583	4.74259	2.30776	7.11273	14.1322	2.02374	3.47653	7.53767
PvWRKY10	13.0276	12.4205	25.7125	7.05853	19.7269	24.014	33.7473	25.3994	18.5907
PvWRKY11	1.90775	6.52029	5.35843	11.9792	4.14214	11.9831	2.691	1.29393	5.24507
PvWRKY12	0.0569306	0	0.0322211	0	0.134144	0.0349278	0	0.0275844	0
PvWRKY13	8.91257	6.71994	6.72085	9.46515	6.41128	15.3414	4.65685	6.44408	8.28051
PvWRKY14	1.90775	6.52029	5.35843	11.9792	4.14214	11.9831	2.691	1.29393	5.24507
PvWRKY15	0	0.383938	0	0	0	0	0	1.09151	0
PvWRKY16	0	0	0.0534143	0	0	0	0	0	0
PvWRKY17	0.70578	3.82668	1.74134	0.865382	2.24789	0.614276	2.2646	2.91126	11.7065
PvWRKY18	1.26924	0.702561	1.1507	0	2.59071	2.83174	1.66243	0.402992	0
PvWRKY19	0.104262	0.283606	0.188399	1.05232	2.19978	4.92669	0.124025	0.391686	1.75125
PvWRKY20	0.919901	2.1929	4.63582	1.2864	17.0911	53.9604	5.70618	1.014	0.978166
PvWRKY21	2.79838	9.83477	1.24309	0.947024	12.9687	5.04447	0.905124	3.56937	1.6624
PvWRKY22	1.01496	1.05329	2.85806	0.759266	0.68632	1.06849	4.90557	4.03699	0.984602
PvWRKY23	0	1.67757	0.156977	0	0.222191	0	0	0.125791	0
PvWRKY24	0.206397	0.740313	0.159984	1.0777	4.11857	6.35111	0.132213	0.568042	2.54019
PvWRKY25	0.833316	1.66426	14.1941	0.448111	5.31204	0.355371	0.825076	0.966946	1.05701
PvWRKY26	0	0.132134	0	0	1.66643	0.150879	0	0.0300818	0
PvWRKY27	0.938421	6.64213	2.05518	0.213237	6.17427	2.42042	4.26336	0.967602	1.05214
PvWRKY28	0	0.235787	0	0	0.157868	0.0692902	0	0.0801745	0.446374
PvWRKY29	50.1196	47.2437	68.7963	25.2926	79.0238	118.27	59.6858	29.4539	21.7903
PvWRKY30	7.35262	9.09987	20.1826	6.25704	8.76289	14.5376	17.1332	18.6478	10.8431
PvWRKY31	0.0512064	0.414709	0.0285667	0	5.46682	24.059	0.0711769	0.125304	0.0340436
PvWRKY32	8.0775	49.0155	38.6736	13.5383	22.4386	50.5666	45.0117	41.8487	24.3085
PvWRKY33	0.0431971	0.0268478	0	0.132525	0.956639	2.79838	0.496115	0.0491991	0
PvWRKY34	4.28188	9.27601	13.0529	18.7	9.05343	12.9956	15.2882	9.77614	10.5433
PvWRKY35	0	0	0	0	0.303579	2.6226	0	0	0
PvWRKY36	0	0	0	0.0659011	1.51611	2.45049	0	0	1.03916
PvWRKY37	0.0903959	0.0944552	0.0250876	0.0782137	0.479758	0.522513	0	0.0878567	0
PvWRKY38	13.2518	29.9351	23.0968	8.09383	45.3367	83.8814	13.0908	6.61276	5.27506
PvWRKY39	0.567767	1.24926	2.24919	1.24322	5.51024	13.2549	4.29913	1.20451	2.08629
PvWRKY40	6.01416	15.3597	10.2462	1.45073	9.18173	6.4427	3.16952	3.40382	3.51052
PvWRKY41	0.0780461	0.226152	0	0.419826	1.98483	5.59963	0.321068	0.0374113	0.0522013
PvWRKY42	5.39692	6.23726	10.2655	8.06898	9.32291	12.7489	13.8517	7.70399	8.53989
PvWRKY43	0.602333	4.0984	0.680938	0.0303621	5.94754	1.34614	0.214741	1.14967	0.0906771
PvWRKY44	2.25605	10.6489	9.41273	2.15721	2.8445	0.819462	1.91073	2.48865	2.23104
PvWRKY45	1.74524	1.67872	4.8145	0.296624	2.70769	0.586102	1.13798	1.85057	0.929616
PvWRKY46	2.77345	2.95185	0.25953	0	3.88556	14.6612	1.7571	0.429796	0.0157296
PvWRKY47	2.33654	35.7151	12.4393	3.98012	29.518	30.353	5.76995	11.086	5.64064
PvWRKY48	1.5256	0.953141	0.693177	2.19151	2.14062	4.90456	4.01537	1.73932	0.773298
PvWRKY49	0	0	0	0	0	0	0	0.180892	0
PvWRKY50	0	0	0	0	0	0	0	0	0
PvWRKY51	7.97555	16.2791	39.24	10.7622	10.2988	18.3021	25.9185	20.5332	11.4536
PvWRKY52	0.130218	0.508127	1.02168	0	9.31387	0.582566	0.0796831	0.795951	0
PvWRKY53	8.54149	37.831	38.0106	19.0762	24.9556	10.8128	13.379	25.2146	6.7328
PvWRKY54	12.4677	50.7885	38.158	18.8633	13.3872	19.0826	16.7036	20.2251	15.6785
PvWRKY55	0	0.0358401	0	0	48.7618	8.72818	0	0	0
PvWRKY56	0.846515	0.658462	1.94433	1.72893	1.73692	1.48962	2.24334	1.22576	1.56155
PvWRKY57	7.62963	7.90594	9.92051	3.91112	6.667	13.8075	11.8609	10.2997	4.8732
PvWRKY58	23.9658	78.7553	13.0676	16.4339	5.34011	2.49891	16.6465	38.8203	24.3289
PvWRKY59	1.22859	8.26601	9.53566	0.653862	8.64898	6.43266	2.33876	7.96669	2.29102
PvWRKY60	2.28996	0.358422	0.0824172	0.15697	0.943484	2.42457	0.21453	0.443277	1.25157
PvWRKY61	0.742692	1.81893	0.210364	0.0754873	0	0	0.307053	5.39387	2.01518
PvWRKY62	5.16064	8.89953	5.40278	0.0701793	0	0	0.0696028	7.6108	2.80299
PvWRKY63	0.518808	4.53433	2.85877	1.30374	6.75378	1.29156	2.86395	2.03404	9.34574
PvWRKY64	5.56308	76.9702	35.7206	25.7247	27.4936	31.8008	19.1689	22.1518	13.6739
PvWRKY65	0.707311	1.47442	0.892215	0.633967	0.593417	0.626596	0.485138	0.743502	1.2031
PvWRKY66	1.35235	1.11427	1.56855	1.15049	3.18082	2.017	1.71695	1.14173	1.32361
PvWRKY67	0.0896786	0.318182	0.0884904	0	0.0376166	0.0274592	0	0.0443758	0.151467
PvWRKY68	4.21169	3.23618	7.72675	11.5802	8.16819	9.64813	8.45744	5.94774	12.3093
PvWRKY69	6.84596	9.43653	13.3649	9.04547	19.4226	14.3801	5.76589	7.96971	9.2522
PvWRKY70	8.22947	8.9126	7.5887	2.14542	1.85012	1.04022	1.91397	10.296	10.774
PvWRKY71	0.0861053	0.381076	0.0499047	0.122395	0.324627	0.0259821	0.163059	0.152002	0.149479
PvWRKY72	0	0.047384	0	0	0.072643	0.444858	0	0	0
PvWRKY73	0.391534	4.27219	0.0626826	0.0496573	0.804516	0.605915	0.351665	1.98667	0.625694
PvWRKY74	3.78783	7.36692	3.1795	4.46098	39.2003	55.647	10.6172	7.05776	6.22391
PvWRKY75	0.0886349	0.608149	0.604531	0.928732	1.04606	0	0.248077	0.224732	0.484955
PvWRKY76	1.50199	2.05754	0.861499	1.21041	1.1125	1.28935	5.18658	1.5111	1.28644
PvWRKY77	2.76192	5.5504	9.20932	2.97543	2.00981	3.94981	6.88037	3.45233	3.20506
PvWRKY78	0.030775	0	0	0	1.98762	9.66271	0.117054	0	0
PvWRKY79	1.72379	1.55159	2.9112	0.433485	0.557941	1.16683	2.31412	3.63444	1.23268
PvWRKY80	0.139707	0.124794	0	2.48286	4.66504	7.01269	0.208886	0.180077	0.496462
PvWRKY81	13.1894	34.1411	53.5751	8.29862	36.5554	26.6766	58.0759	24.1922	11.6603
PvWRKY82	0.565874	0.77528	0	0	0.336303	0.255669	0.383069	0.363817	1.03694
PvWRKY83	0.0639298	0.321993	0.474184	0.0545725	1.96468	0.376358	0.0286725	0.135703	0.456741
PvWRKY84	0.131412	0.0248797	0.0517567	0.33428	0.477267	2.53	0.740508	0.226316	0.373159
PvWRKY85	0	0.2635	0.0581708	0	1.76529	1.40832	0.0969998	0.354875	0
PvWRKY86	4.20557	5.5495	8.88061	12.286	11.1483	5.55786	4.61062	5.97353	7.07475
PvWRKY87	1.68705	7.48571	3.41234	0.18296	4.15207	2.53969	0.866737	3.10842	2.2683
PvWRKY88	8.80154	3.81428	0.359701	1.84539	1.2126	1.72119	0.57318	0.868971	1.94757

## Sheet: Sheet3
Flower Buds	Flowers	Green Mature Pods	Leaves	Nodules	Root_10	Stem_10	Young Pods	Young Trifoliates
1.48924	1.34621	0.52249	0.333553	0.757846	0.0775132	0.340975	2.65549	0.489904
1.70927	7.9826	0.526837	0.191076	3.72259	0.137558	0.206573	1.61657	1.88192
3.18179	4.21503	1.23315	0.0519918	1.60276	0.26761	0.22035	2.5961	1.50571
46.8949	66.8448	31.1003	14.9657	31.3224	82.3133	61.3219	58.1559	37.5199
1.81382	39.0264	23.9082	0.108202	2.48522	1.85193	3.60077	15.3732	0.324182
19.0687	17.6102	4.56654	2.20698	0.615114	0.579131	2.12259	13.7203	5.85526
7.14881	24.2843	6.49168	19.048	12.8581	29.6904	16.7994	7.0026	14.3715
1.25968	12.7461	6.09412	1.00652	21.1588	5.00028	2.09714	14.0235	2.78572
4.05824	17.9583	4.74259	2.30776	7.11273	14.1322	2.02374	3.47653	7.53767
13.0276	12.4205	25.7125	7.05853	19.7269	24.014	33.7473	25.3994	18.5907
1.90775	6.52029	5.35843	11.9792	4.14214	11.9831	2.691	1.29393	5.24507
0.0569306	0	0.0322211	0	0.134144	0.0349278	0	0.0275844	0
8.91257	6.71994	6.72085	9.46515	6.41128	15.3414	4.65685	6.44408	8.28051
1.90775	6.52029	5.35843	11.9792	4.14214	11.9831	2.691	1.29393	5.24507
0	0.383938	0	0	0	0	0	1.09151	0
0	0	0.0534143	0	0	0	0	0	0
0.70578	3.82668	1.74134	0.865382	2.24789	0.614276	2.2646	2.91126	11.7065
1.26924	0.702561	1.1507	0	2.59071	2.83174	1.66243	0.402992	0
0.104262	0.283606	0.188399	1.05232	2.19978	4.92669	0.124025	0.391686	1.75125
0.919901	2.1929	4.63582	1.2864	17.0911	53.9604	5.70618	1.014	0.978166
2.79838	9.83477	1.24309	0.947024	12.9687	5.04447	0.905124	3.56937	1.6624
1.01496	1.05329	2.85806	0.759266	0.68632	1.06849	4.90557	4.03699	0.984602
0	1.67757	0.156977	0	0.222191	0	0	0.125791	0
0.206397	0.740313	0.159984	1.0777	4.11857	6.35111	0.132213	0.568042	2.54019
0.833316	1.66426	14.1941	0.448111	5.31204	0.355371	0.825076	0.966946	1.05701
0	0.132134	0	0	1.66643	0.150879	0	0.0300818	0
0.938421	6.64213	2.05518	0.213237	6.17427	2.42042	4.26336	0.967602	1.05214
0	0.235787	0	0	0.157868	0.0692902	0	0.0801745	0.446374
50.1196	47.2437	68.7963	25.2926	79.0238	118.27	59.6858	29.4539	21.7903
7.35262	9.09987	20.1826	6.25704	8.76289	14.5376	17.1332	18.6478	10.8431
0.0512064	0.414709	0.0285667	0	5.46682	24.059	0.0711769	0.125304	0.0340436
8.0775	49.0155	38.6736	13.5383	22.4386	50.5666	45.0117	41.8487	24.3085
0.0431971	0.0268478	0	0.132525	0.956639	2.79838	0.496115	0.0491991	0
4.28188	9.27601	13.0529	18.7	9.05343	12.9956	15.2882	9.77614	10.5433
0	0	0	0	0.303579	2.6226	0	0	0
0	0	0	0.0659011	1.51611	2.45049	0	0	1.03916
0.0903959	0.0944552	0.0250876	0.0782137	0.479758	0.522513	0	0.0878567	0
13.2518	29.9351	23.0968	8.09383	45.3367	83.8814	13.0908	6.61276	5.27506
0.567767	1.24926	2.24919	1.24322	5.51024	13.2549	4.29913	1.20451	2.08629
6.01416	15.3597	10.2462	1.45073	9.18173	6.4427	3.16952	3.40382	3.51052
0.0780461	0.226152	0	0.419826	1.98483	5.59963	0.321068	0.0374113	0.0522013
5.39692	6.23726	10.2655	8.06898	9.32291	12.7489	13.8517	7.70399	8.53989
0.602333	4.0984	0.680938	0.0303621	5.94754	1.34614	0.214741	1.14967	0.0906771
2.25605	10.6489	9.41273	2.15721	2.8445	0.819462	1.91073	2.48865	2.23104
1.74524	1.67872	4.8145	0.296624	2.70769	0.586102	1.13798	1.85057	0.929616
2.77345	2.95185	0.25953	0	3.88556	14.6612	1.7571	0.429796	0.0157296
2.33654	35.7151	12.4393	3.98012	29.518	30.353	5.76995	11.086	5.64064
1.5256	0.953141	0.693177	2.19151	2.14062	4.90456	4.01537	1.73932	0.773298
0	0	0	0	0	0	0	0.180892	0
0	0	0	0	0	0	0	0	0
7.97555	16.2791	39.24	10.7622	10.2988	18.3021	25.9185	20.5332	11.4536
0.130218	0.508127	1.02168	0	9.31387	0.582566	0.0796831	0.795951	0
8.54149	37.831	38.0106	19.0762	24.9556	10.8128	13.379	25.2146	6.7328
12.4677	50.7885	38.158	18.8633	13.3872	19.0826	16.7036	20.2251	15.6785
0	0.0358401	0	0	48.7618	8.72818	0	0	0
0.846515	0.658462	1.94433	1.72893	1.73692	1.48962	2.24334	1.22576	1.56155
7.62963	7.90594	9.92051	3.91112	6.667	13.8075	11.8609	10.2997	4.8732
23.9658	78.7553	13.0676	16.4339	5.34011	2.49891	16.6465	38.8203	24.3289
1.22859	8.26601	9.53566	0.653862	8.64898	6.43266	2.33876	7.96669	2.29102
2.28996	0.358422	0.0824172	0.15697	0.943484	2.42457	0.21453	0.443277	1.25157
0.742692	1.81893	0.210364	0.0754873	0	0	0.307053	5.39387	2.01518
5.16064	8.89953	5.40278	0.0701793	0	0	0.0696028	7.6108	2.80299
0.518808	4.53433	2.85877	1.30374	6.75378	1.29156	2.86395	2.03404	9.34574
5.56308	76.9702	35.7206	25.7247	27.4936	31.8008	19.1689	22.1518	13.6739
0.707311	1.47442	0.892215	0.633967	0.593417	0.626596	0.485138	0.743502	1.2031
1.35235	1.11427	1.56855	1.15049	3.18082	2.017	1.71695	1.14173	1.32361
0.0896786	0.318182	0.0884904	0	0.0376166	0.0274592	0	0.0443758	0.151467
4.21169	3.23618	7.72675	11.5802	8.16819	9.64813	8.45744	5.94774	12.3093
6.84596	9.43653	13.3649	9.04547	19.4226	14.3801	5.76589	7.96971	9.2522
8.22947	8.9126	7.5887	2.14542	1.85012	1.04022	1.91397	10.296	10.774
0.0861053	0.381076	0.0499047	0.122395	0.324627	0.0259821	0.163059	0.152002	0.149479
0	0.047384	0	0	0.072643	0.444858	0	0	0
0.391534	4.27219	0.0626826	0.0496573	0.804516	0.605915	0.351665	1.98667	0.625694
3.78783	7.36692	3.1795	4.46098	39.2003	55.647	10.6172	7.05776	6.22391
0.0886349	0.608149	0.604531	0.928732	1.04606	0	0.248077	0.224732	0.484955
1.50199	2.05754	0.861499	1.21041	1.1125	1.28935	5.18658	1.5111	1.28644
2.76192	5.5504	9.20932	2.97543	2.00981	3.94981	6.88037	3.45233	3.20506
0.030775	0	0	0	1.98762	9.66271	0.117054	0	0
1.72379	1.55159	2.9112	0.433485	0.557941	1.16683	2.31412	3.63444	1.23268
0.139707	0.124794	0	2.48286	4.66504	7.01269	0.208886	0.180077	0.496462
13.1894	34.1411	53.5751	8.29862	36.5554	26.6766	58.0759	24.1922	11.6603
0.565874	0.77528	0	0	0.336303	0.255669	0.383069	0.363817	1.03694
0.0639298	0.321993	0.474184	0.0545725	1.96468	0.376358	0.0286725	0.135703	0.456741
0.131412	0.0248797	0.0517567	0.33428	0.477267	2.53	0.740508	0.226316	0.373159
0	0.2635	0.0581708	0	1.76529	1.40832	0.0969998	0.354875	0
4.20557	5.5495	8.88061	12.286	11.1483	5.55786	4.61062	5.97353	7.07475
1.68705	7.48571	3.41234	0.18296	4.15207	2.53969	0.866737	3.10842	2.2683
8.80154	3.81428	0.359701	1.84539	1.2126	1.72119	0.57318	0.868971	1.94757
